# Supplementary material for: Dissociable Influences of Skewness and Valence on Economic Choice and Neural Activity
Source: PLoS One. 2013 Dec 20;8(12):e83454. doi: 10.1371/journal.pone.0083454 (PMC3869791; doi:10.1371/journal.pone.0083454)
Supplement: Table S1 — fMRI results for 2 valence (gain, loss) by 2 choice (risky>sure) GLM. Replicating the 2×2 analysis used in our previous study that used unskewed lotteries (Wright et al., 2012) revealed similar results across and between subjects. Panel a) across subjects: shows all activity surviving cluster level correction across the whole brain (P<0.05 FWE corrected; threshold of P<0.005 used to define the clusters) for our GLM with a 2 valence (gain, loss) by 2 choice (risky, sure) factorial design, with variance and skewness as parametric modulators. We report all activity for all main effects and contrasts in the factorial design, and for positive and negative correlations with the parametric modulators and for the interaction of the parametric modulators in gains versus losses. Note also activity for the contrast of loss>gain survived SVC in left AI (−36 23 1 Z = 4.01, 64vox) and right AI (36 23 7 Z = 3.78, 45vox). Panel b) between subjects: shows activity in this GLM for the second level covariate for risk (PropRiskall) on activity for risky>sure; and the second level covariate for valence (ImpValence) on activity for gain>loss. For each cluster is shown: the three constituent peaks with the highest Z-scores; the number of voxels at P<0.005 (uncorrected); and the P-value of the cluster after FWE correction across the whole brain. (XLSX) [file pone.0083454.s001.xlsx]

## Sheet: Table S1
	a) ACROSS SUBJECTS									b) BETWEEN SUBJECTS
	Region	H	x	y	z	Z	#vox	p		Region	H	x	y	z	Z	#vox	p
	Gain>Loss									PropRiskall Surer>Riskier (pos. correl.)
	Putamen	R	21	14	-8	5.71202	250	0.001		Antr. Insula	L	-33	14	10	3.99439	436	<0.001
	Caudate N.		15	20	4	3.99988				IFG (p. Orb)		-48	41	-11	3.79134
	Mid Orb. Gyr.	R	3	44	-14	4.85438	669	<0.001		MFG		-27	59	7	3.75592
	Putamen	L	-21	8	-2	4.64583				MFG	L	-36	17	37	5.17767	638	<0.001
	Fusiform Gyr.		-30	-7	-29	3.89767				IFG (p. Tri)		-36	23	25	4.39562
	MCC	M	6	-31	37	4.32994	153	0.02				-48	20	28	4.2089
			-12	-37	37	2.79071				Postr. Parietal	L	-42	-55	34	5.25483	3584	<0.001
	Loss>Gain									Precuneus	M	9	-67	40	5.18229
	Pre-SMA	M	9	17	46	4.39264	217	0.003		Angular Gyr.	R	42	-61	43	4.94322
			-6	11	49	4.17863				MFG	R	48	35	19	5.43507	2339	<0.001
	Supr. Med. Gyr.	L	-3	20	40	4.04248				Pre-SMA		6	17	49	5.14228
	IFG (p. Tri.)	L	-48	26	28	4.70048	217	0.003		MFG		42	38	31	5.00203
	IFG(p. Oper.)		-45	8	25	3.6271				Cerebellum	L	-36	-64	-41	4.96565	699	<0.001
	Precentral gyr.		-42	2	40	3.12293				ITG		-48	-43	-11	4.37905
	Risker>Surer									Cerebellum		-33	-76	-23	4.21034
	Infr. Parietal	R	39	-40	46	4.928	2479	<0.001
	Occipital Ctx.		30	-76	40	4.81351
			45	-76	25	4.79329
	Caudate N.	R	12	20	4	4.41627	658	<0.001
	Thalamus	L	-9	-7	7	3.88334
			-12	-22	-14	3.82171
	MFG	R	36	29	40	4.62404	1918	<0.001
			24	14	52	4.30872
	IFG (p. Tri.)		60	23	22	4.13688
	Mid. Occip. Gyr.	L	-45	50	-5	4.13616	296	<0.001
	IFG (p. Tri.)		-45	35	13	4.05099
	IFG (p. Orb.)		-39	47	-11	3.82416
	MTG	L	-60	-52	-5	4.94129	1065	<0.001
	Occipital Ctx.		-39	-85	-8	4.31361
			-30	-91	13	4.27137
	Variance (pos. correl.)
	Postcentral Gyr.	R	51	-28	43	4.45482	438	<0.001
			42	-43	61	4.09492
	Infr. Parietal		39	-40	52	3.85679
	Temporal Pole	L	-39	14	-26	4.23238	197	0.009
			-36	5	-20	4.13355
	Antr. Insula		-36	11	-11	3.84408
	Cerebellum	M	9	-25	-23	3.75424	285	<0.001
			-3	-52	-29	3.72077
			-3	-31	-23	3.59049
